# Supplementary material for: Replisomes restrict SMC translocation in vivo
Source: Nat Commun. 2025 Aug 4;16:7151. doi: 10.1038/s41467-025-62596-y (PMC12322038; doi:10.1038/s41467-025-62596-y)
Supplement: Supplementary file 3 — Supplementary Data 1 [file 41467_2025_62596_MOESM3_ESM.xlsx]

## Sheet: Sheet1
Sample name	Figure	Reference	Identifier
208_Wang_input_WTPY79	1b	1, 12	GSM3311556
WGS_input_BWX3212	1b	1	GSM9087550
55_Wang_input_BWX3381	1b	1	GSM2279793
WGS_PY79_exp	1b	This study	GSM8643504
WGS_BWX3212_exp	1b	This study	GSM8643505
WGS_BWX3381_exp	1b	This study	GSM8643506
WGS_BWX5297_T0	1c, 5ac, 7a, S1f, S2b, S9c	This study	GSM8643507
WGS_BWX5297_30C_IPTG10min_T10	1c, 7a, S2b	This study	GSM8643508
WGS_BWX5297_30C_IPTG15min_T15	1c, 5c, 7a, S1f, S2b	This study	GSM8643509
WGS_BWX5297_42C_IPTG20min_T20	1c, 7a, S2b, S9cd	This study	GSM8643510
WGS_BWX5297_42C_IPTG25min_T25	1c, 7a, S2b	This study	GSM8643511
WGS_BWX5297_42C_IPTG30min_T30	1c, 7a, S2b	This study	GSM8643512
WGS_BWX5297_42C_IPTG35min_T35	1c, 7a, S2b	This study	GSM8643513
WGS_BWX5297_42C_IPTG40min_T40	1c, 7a, S2b	This study	GSM8643514
WGS_BWX5297_42C_IPTG45min_T45	1c, 7a, S2b	This study	GSM8643515
WGS_BWX5297_42C_IPTG50min_T50	1c, 7a, S2b	This study	GSM8643516
WGS_BWX5297_30C_T10	1c, S1c	This study	GSM8643517
WGS_BWX5297_30C_T15	1c	This study	GSM8643518
WGS_BWX5297_42C_T20	1c, S1c	This study	GSM8643519
WGS_BWX5297_42C_T25	1c	This study	GSM8643520
WGS_BWX5297_42C_T30	1c, S1c	This study	GSM8643521
WGS_BWX5297_42C_T35	1c	This study	GSM8643522
WGS_BWX5297_42C_T40	1c, S1c	This study	GSM8643523
WGS_BWX5297_42C_T45	1c	This study	GSM8643524
WGS_BWX5297_42C_T50	1c	This study	GSM8643525
WGS_BWX5230_T0	2a	This study	GSM8643526
WGS_BWX5230_30C_T10	2a	This study	GSM8643527
WGS_BWX5230_30C_T15	2a	This study	GSM8643528
WGS_BWX5230_42C_T20	2a	This study	GSM8643529
WGS_BWX5230_42C_T25	2a	This study	GSM8643530
WGS_BWX5230_42C_T30	2a	This study	GSM8643531
WGS_BWX5230_42C_T35	2a	This study	GSM8643532
WGS_BWX5230_42C_T40	2a	This study	GSM8643533
WGS_BWX4310_exp	3a	This study	GSM8643534
WGS_BWX4310_T0	3a	This study	GSM8643535
WGS_BWX4310_30C_T15	3a	This study	GSM8643536
WGS_BWX4310_42C_IPTG15min_T30	3a, 4a	This study	GSM8643537
WGS_BWX4310_42C_IPTG30min_T45	3a, 4a	This study	GSM8643538
WGS_BWX4310_42C_HPUraIPTG15min_T30	3a, 4bc, S1d	This study	GSM8643539
WGS_BWX4310_42C_HPUraIPTG30min_T45	3a, 4b, S1d	This study	GSM8643540
WGS_BWX4310_42C_IPTG20min_T35	4a	This study	GSM8643541
WGS_BWX4310_42C_IPTG25min_T40	4a	This study	GSM8643542
WGS_BWX4310_42C_HPUraIPTG20min_T35	4bc, S1d	This study	GSM8643543
WGS_BWX4310_42C_HPUraIPTG25min_T40	4bc, S1d	This study	GSM8643544
WGS_BWX4310_42C_HPUraIPTG30min_T45_rep2	4c	This study	GSM8972109
WGS_BWX5297_42C_noreplisome_IPTG15min_T15	5a	This study	GSM8643545
WGS_BWX5297_42C_noreplisome_IPTG20min_T20	5a	This study	GSM8643546
WGS_BWX5297_42C_noreplisome_IPTG25min_T25	5a	This study	GSM8643547
WGS_BWX5297_42C10m_T0	5b, S1e	This study	GSM8972110
WGS_BWX5297_42C_HPUraIPTG15min_T40	5b, S1e	This study	GSM8643548
WGS_BWX5297_42C_HPUraIPTG20min_T45	5b, S1e	This study	GSM8643549
WGS_BWX5297_42C_HPUraIPTG25min_T50	5b, S1e	This study	GSM8643550
WGS_BWX5297_42C_IPTG20min_HPUra5min_T20	5c, S1f, S9cd	This study	GSM8643551
WGS_BWX5297_42C_IPTG25min_HPUra10min_T25	5c, S1f	This study	GSM8643552
WGS_BWX5529_T0	7b	This study	GSM8643553
WGS_BWX5529_30C_T10	7b	This study	GSM8643554
WGS_BWX5529_30C_T15	7b	This study	GSM8643555
WGS_BWX5529_42C_T20	7b	This study	GSM8643556
WGS_BWX5529_42C_T25	7b	This study	GSM8643557
WGS_BWX5529_42C_T30	7b	This study	GSM8643558
WGS_BWX5529_42C_T35	7b	This study	GSM8643559
WGS_BWX5529_42C_T40	7b	This study	GSM8643560
WGS_BWX4504_42C_IPTG1h	S6	This study	GSM8643561
205_Wang_ChIPSMC_WTPY79	1b	1, 12	GSM3311553
ChIP_anti_SMC_BWX3212	1b	1	GSM9087551
34_Wang_ChIPSMC_BWX3381	1b	1	GSM2279772
ChIP_anti_SMC_BWX4310_42C_HPUraIPTG15min_T30	4c	This study	GSM8972111
ChIP_anti_SMC_BWX4310_42C_HPUraIPTG20min_T35	4c	This study	GSM8972112
ChIP_anti_SMC_BWX4310_42C_HPUraIPTG25min_T40	4c	This study	GSM8972113
ChIP_anti_SMC_BWX4310_42C_HPUraIPTG30min_T45	4c	This study	GSM8972114
ChIP_anti_SMC_BWX5297_T0	S2b, S9c	This study	GSM8643562
ChIP_anti_SMC_BWX5297_30C_IPTG10min_T10	S2b	This study	GSM8643563
ChIP_anti_SMC_BWX5297_30C_IPTG15min_T15	S2b	This study	GSM8643564
ChIP_anti_SMC_BWX5297_42C_IPTG20min_T20	S2b, S9cd	This study	GSM8643565
ChIP_anti_SMC_BWX5297_42C_IPTG25min_T25	S2b	This study	GSM8643566
ChIP_anti_SMC_BWX5297_42C_IPTG30min_T30	S2b	This study	GSM8643567
ChIP_anti_SMC_BWX5297_42C_IPTG35min_T35	S2b	This study	GSM8643568
ChIP_anti_SMC_BWX5297_42C_IPTG40min_T40	S2b	This study	GSM8643569
ChIP_anti_SMC_BWX5297_42C_IPTG45min_T45	S2b	This study	GSM8643570
ChIP_anti_SMC_BWX5297_42C_IPTG50min_T50	S2b	This study	GSM8643571
ChIP_anti_SMC_BWX5297_42C_noreplisome_IPTG25min_T25	S4c	This study	GSM8643572
ChIP_anti_SMC_BWX5297_42C_HPUraIPTG25min_T50	6a-e, S4c, S7	This study	GSM8643573
ChIP_anti_SMC_BWX5297_42C_IPTG25min_HPUra10min_T25	6f-j, S8	This study	GSM8643574
ChIP_anti_SMC_BWX4504_42C_IPTG1h	S6	This study	GSM8643575
ChIP_anti_SMC_BWX5297_42C_IPTG20min_HPUra5min_T20	S9cd	This study	GSM8643576
01_Rudnerlab_HindIII_HiC_PY79	1b	3	GSM1671399
09_Rudnerlab_HindIII_HiC_BWX3196	1b	3	GSM1671407
10_Wang_HiC_BWX3381	1b	1	GSM2279749
HiC_BWX5230_T0	2a	This study	GSM8643577
HiC_BWX5230_30C_T10	2a	This study	GSM8643578
HiC_BWX5230_30C_T15	2a	This study	GSM8643579
HiC_BWX5230_42C_T20	2a	This study	GSM8643580
HiC_BWX5230_42C_T25	2a	This study	GSM8643581
HiC_BWX5230_42C_T30	2a	This study	GSM8643582
HiC_BWX5230_42C_T35	2a	This study	GSM8643583
HiC_BWX5230_42C_T40	2a	This study	GSM8643584
HiC_BWX4310_42C_IPTG15min_T30	4a, S4b	This study	GSM8643585
HiC_BWX4310_42C_IPTG20min_T35	4a, S4b	This study	GSM8643586
HiC_BWX4310_42C_IPTG25min_T40	4a, S4b	This study	GSM8643587
HiC_BWX4310_42C_IPTG30min_T45	4a, S4b	This study	GSM8643588
HiC_BWX4310_42C_HPUraIPTG15min_T30	4b	This study	GSM8643589
HiC_BWX4310_42C_HPUraIPTG20min_T35	4b	This study	GSM8643590
HiC_BWX4310_42C_HPUraIPTG25min_T40	4b	This study	GSM8643591
HiC_BWX4310_42C_HPUraIPTG30min_T45	4b	This study	GSM8643592
HiC_BWX5297_T0	5ac, 7a	This study	GSM8643593
HiC_BWX5297_42C_noreplisome_IPTG15min_T15	5a	This study	GSM8643594
HiC_BWX5297_42C_noreplisome_IPTG20min_T20	5a	This study	GSM8643595
HiC_BWX5297_42C_noreplisome_IPTG25min_T25	5a	This study	GSM8643596
HiC_BWX5297_42C10m_T0	5b	This study	GSM8972115
HiC_BWX5297_42C_HPUraIPTG15min_T40	5b	This study	GSM8643597
HiC_BWX5297_42C_HPUraIPTG20min_T45	5b	This study	GSM8643598
HiC_BWX5297_42C_HPUraIPTG25min_T50	5b	This study	GSM8643599
HiC_BWX5297_30C_IPTG15min_T15	5c, 7a	This study	GSM8643600
HiC_BWX5297_42C_IPTG20min_HPUra5min_T20	5c	This study	GSM8643601
HiC_BWX5297_42C_IPTG25min_HPUra10min_T25	5c	This study	GSM8643602
HiC_BWX5297_30C_IPTG10min_T10	7a	This study	GSM8643603
HiC_BWX5297_42C_IPTG20min_T20	7a	This study	GSM8643604
HiC_BWX5297_42C_IPTG25min_T25	7a	This study	GSM8643605
HiC_BWX5297_42C_IPTG30min_T30	7a	This study	GSM8643606
HiC_BWX5297_42C_IPTG35min_T35	7a	This study	GSM8643607
HiC_BWX5297_42C_IPTG40min_T40	7a	This study	GSM8643608
HiC_BWX5529_T0	7b	This study	GSM8643609
HiC_BWX5529_30C_T10	7b	This study	GSM8643610
HiC_BWX5529_30C_T15	7b	This study	GSM8643611
HiC_BWX5529_42C_T20	7b	This study	GSM8643612
HiC_BWX5529_42C_T25	7b	This study	GSM8643613
HiC_BWX5529_42C_T30	7b	This study	GSM8643614
HiC_BWX5529_42C_T35	7b	This study	GSM8643615
HiC_BWX5529_42C_T40	7b	This study	GSM8643616
Hi-C_BWX4310_42C_IPTG15min	S4a	This study	GSM8643617
Hi-C_BWX4310_42C_IPTG15min_HPUra15min	S4a	This study	GSM8643618
Hi-C_BWX4310_42C_IPTG30min	S4a	This study	GSM8643619
Reference	Wang X, Brandao HB, Le TB, Laub MT, Rudner DZ. Bacillus subtilis SMC complexes juxtapose chromosome arms as they travel from origin to terminus. Science 355, 524-527 (2017).
1	Wang X, Le TB, Lajoie BR, Dekker J, Laub MT, Rudner DZ. Condensin promotes the juxtaposition of DNA flanking its loading site in Bacillus subtilis. Genes Dev 29, 1661-1675 (2015).
3	Brandao HB, Paul P, van den Berg AA, Rudner DZ, Wang X, Mirny LA. RNA polymerases as moving barriers to condensin loop extrusion. Proc Natl Acad Sci U S A 116, 20489-20499 (2019).
12
