# Supplementary material for: Replisomes restrict SMC translocation in vivo
Source: Nat Commun. 2025 Aug 4;16:7151. doi: 10.1038/s41467-025-62596-y (PMC12322038; doi:10.1038/s41467-025-62596-y)
Supplement: Supplementary file 10 — Source Data [file 41467_2025_62596_MOESM10_ESM.xlsx]

## Sheet: Figure 3b
Figure 3b
	No. of nucleoid containing DnaX foci	Exp	T0	T15	T30 No drug	T30 HPUra	T45 No drug	T45 HPUra
	>=1 foci	1054	673	1197	1019	818	732	951
	No foci	6	784	109	60	30	101	102
	Total nucleoids counted	1060	1457	1306	1079	848	833	1053
	percentage of nucleoids containing 1 or more DnaX foci	99.434	46.1908	91.6539	94.4393	96.4623	87.8752	90.3134
	percentage of nucleoids containing no DnaX foci	0.566038	53.8092	8.34609	5.5607	3.53774	12.1248	9.68661

## Sheet: Supplementary Figure 4b
Supplementary Figure 4b
		distance to ori (kb)
	Time (min)	left arm	right arm
	15	-770	730
	20	-1070	1120
	25	-1480	1470
	30	-1810	1820
